# Supplementary material for: A Novel Splice Variant of BCAS1 Inhibits β-Arrestin 2 to Promote the Proliferation and Migration of Glioblastoma Cells, and This Effect Was Blocked by Maackiain
Source: Cancers (Basel). 2022 Aug 11;14(16):3890. doi: 10.3390/cancers14163890 (PMC9405932; doi:10.3390/cancers14163890)
Supplement: Supplementary file 1 [file cancers-14-03890-s001.zip]

Archive with 1 entries (1 files):
- cancers-1834884-supplementary.pdf
